# Supplementary material for: Understanding COVID-19 Epidemiology and Implications for Control: The Experience from a Greek Semi-Closed Community
Source: J Clin Med. 2021 Jun 23;10(13):2765. doi: 10.3390/jcm10132765 (PMC8268522; doi:10.3390/jcm10132765)
Supplement: Supplementary file 1 [file jcm-10-02765-s001.zip]

Archive with 1 entries (1 files):
- jcm-1230423-supplementary.pdf
